# Supplementary material for: Placement of Posterior Composite Restorations: A Cross-Sectional Study of Dental Practitioners in Al-Kharj, Saudi Arabia
Source: Int J Environ Res Public Health. 2021 Nov 25;18(23):12408. doi: 10.3390/ijerph182312408 (PMC8656557; doi:10.3390/ijerph182312408)
Supplement: Supplementary file 1 [file ijerph-18-12408-s001.zip]

Archive with 1 entries (1 files):
- ijerph-1444574-supplementary.pdf
